# Supplementary material for: Red and Processed Meat Intake, Polygenic Risk and the Prevalence of Colorectal Neoplasms: Results from a Screening Colonoscopy Population
Source: Nutrients. 2024 Aug 8;16(16):2609. doi: 10.3390/nu16162609 (PMC11357662; doi:10.3390/nu16162609)
Supplement: Supplementary file 1 [file nutrients-16-02609-s001.zip]

Archive with 1 entries (1 files):
- nutrients-3137696-supplementary.pdf
